# Supplementary material for: Will Endoscopic-Ultrasound-Guided Choledocoduodenostomy with Electrocautery-Enhanced Lumen-Apposing Metal Stent Placement Replace Endoscopic Retrograde Cholangiopancreatography When Treating Distal Malignant Biliary Obstructions?
Source: Medicina (Kaunas). 2024 Jan 27;60(2):220. doi: 10.3390/medicina60020220 (PMC10889952; doi:10.3390/medicina60020220)
Supplement: Supplementary file 1 [file medicina-60-00220-s001.zip]

Archive with 1 entries (1 files):
- EUS-CDS JJ.TG.2023.mp4
